# Supplementary material for: How obsessive–compulsive and bipolar disorders meet each other? An integrative gene-based enrichment approach
Source: Ann Gen Psychiatry. 2020 May 9;19:31. doi: 10.1186/s12991-020-00280-9 (PMC7211339; doi:10.1186/s12991-020-00280-9)
Supplement: Supplementary file 1 — Additional file 1. The name and references of the genes associated with OCD and BD. [file 12991_2020_280_MOESM1_ESM.xlsx]

## Sheet: Book1
BD genes from articles	References		OCD genes from aticles and database	References		final list of BD genes	BD-ensembl_gene_id		final list of OCD genes	OCD-ensembl_gene_id
TPH2	(Gao et al., 2016)		COMT	Azzam and Mathews-2003; Pooley et al-2007		SLC6A4	ENSG00000108576		COMT	ENSG00000093010
MTHFR	(Peerbooms et al., 2011; Rai, 2011; Zintzaras, 2006)		SLC6A4	Lin-2007; Bloch et al-2008; Walitza et al-2014; Cengiz et al-2015; Saiz et al-2008		BDNF	ENSG00000176697		SLC6A4	ENSG00000108576
DRD1	(Yao, Pan, Ding, Pang, & Wang, 2013)		GAD1			COMT	ENSG00000093010		GAD1	ENSG00000128683
MLK4	(F. S. Goes et al., 2016)		DLGAP1	Gazzellone et al., 2016		DRD2	ENSG00000149295		DLGAP1	ENSG00000170579
APPL2	(F. S. Goes et al., 2016)		MOG			HTR2A	ENSG00000102468		MOG	ENSG00000204655
HSP90AA1	(F. S. Goes et al., 2016)		BDNF	Zai et al-2015		DAOA	ENSG00000182346		BDNF	ENSG00000176697
VWA8	(F. S. Goes et al., 2016)		SLC1A1	Arnold et al-2006; Gasso et al-2015; Anderson et al-2012; Dallaspezia et al-2014; Samuels et al-2011; Shugart et al-2009		MAOA	ENSG00000189221		SLC1A1	ENSG00000106688
RPGRIP1L	(F. S. Goes et al., 2016)		SLC1A3	Gasso et al-2015		CACNA1C	ENSG00000151067		SLC1A3	ENSG00000079215
SLC4A1	(F. S. Goes et al., 2016)		DRD3	Gasso et al-2015		DRD3	ENSG00000151577		DRD3	ENSG00000151577
DAG1	(F. S. Goes et al., 2016)		NGFR	Gasso et al-2015		DISC1	ENSG00000162946		NGFR	ENSG00000064300
APPL2	(F. S. Goes et al., 2016)		CDH9	Gasso et al-2015		ANK3	ENSG00000151150		CDH9	ENSG00000113100
FRAS1	(F. S. Goes et al., 2016)		HTR1B	Ortiz et al-2015; Mas et al-2014		TH	ENSG00000180176		HTR1B	ENSG00000135312
AHNAK	(F. S. Goes et al., 2016)		SLC18A1	Ortiz et al-2015; Mas et al-2013		MTHFR	ENSG00000177000		SLC18A1	ENSG00000036565
KDM5B	(F. S. Goes et al., 2016)		GRIA1	Ortiz et al-2015		NRG1	ENSG00000157168		GRIA1	ENSG00000155511
CCDC109B	(F. S. Goes et al., 2016)		GRIN2B	Alonso et al-2012; Arnold et al-2004; Arnold et al-2009 Arnold et al-2009-2		TPH1	ENSG00000129167		GRIN2B	ENSG00000273079
SLC12A4	(F. S. Goes et al., 2016)		GRIK2	Delorme et al-2003; Mattheisen et al-2015		TPH2	ENSG00000139287		GRIK2	ENSG00000164418
DHX38	(F. S. Goes et al., 2016)		GRIA3	Mas et al-2013		DRD4	ENSG00000069696		GRIA3	ENSG00000125675
POSTN	(F. S. Goes et al., 2016)		OLIG2	Mas et al-2013		CLOCK	ENSG00000134852		OLIG2	ENSG00000205927
LRP5	(F. S. Goes et al., 2016)		TPH2	Mas et al-2013; da Rocha et al-2011; M?ssner et al-2006		SLC6A3	ENSG00000142319		TPH2	ENSG00000139287
HYOU1	(F. S. Goes et al., 2016)		KNOP1	Mattheisen et al-2015		DRD1	ENSG00000184845		KNOP1	ENSG00000103550
RBM4B	(F. S. Goes et al., 2016)		IQCK	Mattheisen et al-2016		P2RX7	ENSG00000089041		IQCK	ENSG00000174628
FAM129A	(F. S. Goes et al., 2016)		OFCC1	Mattheisen et al-2017		GSK3B	ENSG00000082701		OFCC1	ENSG00000181355
XBP1	(Cheng, Zhang, Zhen, & Xue, 2014)		DLGAP2	Mattheisen et al-2015; Gazzellone et al., 2016		DTNBP1	ENSG00000047579		DLGAP2	ENSG00000198010
ASMT	(Etain et al., 2012)		HTR2A	Dickel et al-2006; Meira?Lima el., 2004		NOS1	ENSG00000089250		HTR2A	ENSG00000102468
CNNM4	(Kim et al., 2014)		GAD2	Mas et al-2014		GRIN2B	ENSG00000273079		GAD2	ENSG00000136750
STAB1	(Kim et al., 2014)		HTR1D	Walitza et al-2010		WFS1	ENSG00000109501		HTR1D	ENSG00000179546
ITIH3	(Kim et al., 2014)		GRIK3	Arnold et al- 2006		PER2	ENSG00000132326		GRIK3	ENSG00000163873
DGKH	(Takata et al., 2011)		PBX1	Grados et al-2014		GRM3	ENSG00000198822		PBX1	ENSG00000185630
PALB2	(Tesli et al., 2010)		GNAI3	Bozorgmehr et al-2017		PER3	ENSG00000049246		GNAI3	ENSG00000065135
BRCA2	(Tesli et al., 2010)		CHRM3	Bozorgmehr et al-2018		ARNTL	ENSG00000133794		CHRM3	ENSG00000133019
CLOCK	(Yeim, Boudebesse, Etain, & Belliviera, 2015)		NOS1AP	O'connell et al-2018; Bozorgmehr et al-2017		KCNN3	ENSG00000143603		NOS1AP	ENSG00000198929
ARTNL1	(Yeim, Boudebesse, Etain, & Belliviera, 2015)		SCN2A	Bozorgmehr et al-2017		HTR2C	ENSG00000147246		SCN2A	ENSG00000136531
GSK3?	(Yeim, Boudebesse, Etain, & Belliviera, 2015)		HRH1	Bozorgmehr et al-2017		NDUFV2	ENSG00000178127		HRH1	ENSG00000196639
PER3	(Yeim, Boudebesse, Etain, & Belliviera, 2015)		SLITRK3	Mattheisen et al-2015		ZNF804A	ENSG00000170396		SLITRK3	ENSG00000121871
NPAS2	(Yeim, Boudebesse, Etain, & Belliviera, 2015)		EGF			SYNE1	ENSG00000131018		EGF	ENSG00000138798
NR1D1	(Yeim, Boudebesse, Etain, & Belliviera, 2015)		GRID2	Arnold et al-2018; Bozorgmehr et al-2017		NR1D1	ENSG00000126368		GRID2	ENSG00000152208
TIMELESS	(Yeim, Boudebesse, Etain, & Belliviera, 2015)		GRIA2	Bozorgmehr et al-2017		TENM4	ENSG00000149256		GRIA2	ENSG00000120251
RORA	(Yeim, Boudebesse, Etain, & Belliviera, 2015)		DRD5	phillips et al-2007		RBFOX1	ENSG00000078328		DRD5	ENSG00000169676
RORB	(Yeim, Boudebesse, Etain, & Belliviera, 2015)		GABRA1	Bozorgmehr et al-2017		GABRA5	ENSG00000186297		GABRA1	ENSG00000022355
CSNK1?.	(Yeim, Boudebesse, Etain, & Belliviera, 2015)		DRD1	Grados et al-2010		RGS4	ENSG00000117152		DRD1	ENSG00000184845
HTR1A	(Kishi et al., 2013)		GABRA6	Bozorgmehr et al-2017		DGKH	ENSG00000102780		GABRA6	ENSG00000145863
5-HTTLPR	(Jiang et al., 2013; Lasky?Su, Faraone, Glatt, & Tsuang, 2005; Lotrich & Pollock, 2004)		HTR1A	Denys et al-2006		TCF4	ENSG00000196628		HTR1A	ENSG00000178394
CACNA1C	(Nurnberger et al., 2014)		ADRB2	Bozorgmehr et al-2017		MAD1L1	ENSG00000002822		ADRB2	ENSG00000169252
DTNA	(Nurnberger et al., 2014)		GABRG2	Bozorgmehr et al-2017		MLC1	ENSG00000100427		GABRG2	ENSG00000113327
FOXP1	(Nurnberger et al., 2014)		OPRM1	Urraca et al-2004		SORCS2	ENSG00000184985		OPRM1	ENSG00000112038
GNG2	(Nurnberger et al., 2014)		CNR1			PALB2	ENSG00000083093		CNR1	ENSG00000118432
ITPR2	(Nurnberger et al., 2014)		NRCAM			TAAR6	ENSG00000146383		NRCAM	ENSG00000091129
LSAMP	(Nurnberger et al., 2014)		CHRM2			NPAS2	ENSG00000170485		CHRM2	ENSG00000181072
NPAS3	(Nurnberger et al., 2014)		ADRA1A			PDLIM5	ENSG00000163110		ADRA1A	ENSG00000120907
NCOA2	(Nurnberger et al., 2014)		NTRK2			CSNK1E	ENSG00000213923		NTRK2	ENSG00000148053
NTRK3	(Nurnberger et al., 2014)		PTPRD			CNR1	ENSG00000118432		PTPRD	ENSG00000153707
SYNE1	(Green et al., 2013)		GABBR2			PBRM1	ENSG00000163939		GABBR2	ENSG00000136928
ACE	(Zou et al., 2011)		ADRA2A			TRPM2	ENSG00000142185		ADRA2A	ENSG00000150594
SLC6A4	(Seifuddin et al., 2012)		SLC1A2			NR3C1	ENSG00000113580		SLC1A2	ENSG00000110436
HTR2A	(Seifuddin et al., 2012)		DRD4			DDC	ENSG00000132437		DRD4	ENSG00000069696
BDNF	(Seifuddin et al., 2012)		MTNR1B			FKBP5	ENSG00000096060		MTNR1B	ENSG00000134640
DRD2	(Seifuddin et al., 2012)		GRIA4			ACE	ENSG00000159640		GRIA4	ENSG00000152578
COMT	(Seifuddin et al., 2012)		DRD2			DAO	ENSG00000110887		DRD2	ENSG00000149295
DRD3	(Seifuddin et al., 2012)		NOS1			CRY2	ENSG00000121671		NOS1	ENSG00000089250
TH	(Seifuddin et al., 2012)		CACNA1C			TRANK1	ENSG00000168016		CACNA1C	ENSG00000151067
DRD4	(Seifuddin et al., 2012)		PAH			PER1	ENSG00000179094		PAH	ENSG00000171759
TPH1	(Seifuddin et al., 2012)		NTF3			DUSP6	ENSG00000139318		NTF3	ENSG00000185652
MAOA	(Seifuddin et al., 2012)		NTRK3			ERDA1			NTRK3	ENSG00000140538
DAT1/SLC6A3	(Seifuddin et al., 2012)		RORA			NFIX	ENSG00000008441		RORA	ENSG00000069667
DAOA	(Seifuddin et al., 2012)		RYR3			TSNAX	ENSG00000116918		RYR3	ENSG00000198838
HTR2C	(Seifuddin et al., 2012)		GRIN2A			TNF	ENSG00000232810		GRIN2A	ENSG00000183454
MTHFR	(Seifuddin et al., 2012)		GNAO1			CSNK1D	ENSG00000141551		GNAO1	ENSG00000087258
GNB3	(Seifuddin et al., 2012)		DLG4			PRODH	ENSG00000100033		DLG4	ENSG00000132535
GSK3B	(Seifuddin et al., 2012)		CDH2	Moya et al-2013		CSMD1	ENSG00000183117		CDH2	ENSG00000170558
ACE	(Seifuddin et al., 2012)		PTPN1			ADCY8	ENSG00000155897		PTPN1	ENSG00000196396
TNF-alpha	(Seifuddin et al., 2012)		SNAP25	Liu et al., 2015		CRHR1	ENSG00000120088		SNAP25	ENSG00000132639
MAOA	(Preisig et al., 2000)		GNAS	Camarena et al., 2001; Karayiorgou et al., 1999		CHRNA7	ENSG00000175344		GNAS	ENSG00000087460
PBRM1	(Vassos et al., 2012)		GRIK1	Tang et al., 2014		AVPR1B	ENSG00000198049		GRIK1	ENSG00000171189
ARNTL	(McCarthy, Nievergelt, Kelsoe, & Welsh, 2012)		HTR2C	Taylor-2013; Walitza et al-2010		IMPA2	ENSG00000141401		HTR2C	ENSG00000147246
DEC1	(McCarthy, Nievergelt, Kelsoe, & Welsh, 2012)		MAOB	McGregor et al., 2016		PCDH15	ENSG00000150275		MAOB	ENSG00000069535
RORB	(McCarthy, Nievergelt, Kelsoe, & Welsh, 2012)		MAOA	Camarena et al., 2001; Karayiorgou et al., 1999		PLA2G1B	ENSG00000170890		MAOA	ENSG00000189221
ANKLE1	(McCarthy, Nievergelt, Kelsoe, & Welsh, 2012)		CDH2	Tang et al., 2014		PIP4K2A	ENSG00000150867		CTNNA2	ENSG00000066032
ATF6	(McCarthy, Nievergelt, Kelsoe, & Welsh, 2012)		CTNNA2	Tang et al., 2014		RORB	ENSG00000198963		ATXN1	ENSG00000124788
B4GALT2	(McCarthy, Nievergelt, Kelsoe, & Welsh, 2012)		ATXN1	Tang et al., 2014		KCNQ3	ENSG00000184156		PGCP	ENSG00000104324
BAI3	(McCarthy, Nievergelt, Kelsoe, & Welsh, 2012)		PGCP	Tang et al., 2014		ST3GAL1	ENSG00000008513		DAT1	ENSG00000142319
BLNK	(McCarthy, Nievergelt, Kelsoe, & Welsh, 2012)		DAT1	Zhang, Jiang, Tang, & Xu, 2015		MAOB	ENSG00000069535		PARKIN	ENSG00000185345
BOLA3	(McCarthy, Nievergelt, Kelsoe, & Welsh, 2012)		PARKIN	Sharp et al., 2015		SLC18A1	ENSG00000036565		GABBR1	ENSG00000204681
BRCA2	(McCarthy, Nievergelt, Kelsoe, & Welsh, 2012)		GABBR1	Zai et al., 2005		CHRNA2	ENSG00000120903		ASTN2	ENSG00000148219
C16orf82	(McCarthy, Nievergelt, Kelsoe, & Welsh, 2012)		ASTN2	Gazzellone et al., 2016		PI4KA	ENSG00000241973		NLGN1	ENSG00000169760
CCT5	(McCarthy, Nievergelt, Kelsoe, & Welsh, 2012)		NLGN1	Gazzellone et al., 2016		DSCAM	ENSG00000171587		DNM3	ENSG00000197959
CMTM7	(McCarthy, Nievergelt, Kelsoe, & Welsh, 2012)		PTPRD	Gazzellone et al., 2016		AKT1	ENSG00000142208		5HT1D?	ENSG00000135312
EMP2	(McCarthy, Nievergelt, Kelsoe, & Welsh, 2012)		DNM3	Costas et al., 2017		CD36	ENSG00000135218		SAPAP3	ENSG00000116544
EMR2	(McCarthy, Nievergelt, Kelsoe, & Welsh, 2012)		5HT1D?	Mundo et al., 2002		TSPO	ENSG00000100300		ACE	ENSG00000159640
EPAS1	(McCarthy, Nievergelt, Kelsoe, & Welsh, 2012)		SAPAP3	Züchner et al., 2009		BHLHE41	ENSG00000123095		ADARB2	ENSG00000185736
FBXL3	(McCarthy, Nievergelt, Kelsoe, & Welsh, 2012)		ACE	https://alpha.dmi.unict.it/ocdb/		YWHAH	ENSG00000128245		ADCY8	ENSG00000155897
FBXO16	(McCarthy, Nievergelt, Kelsoe, & Welsh, 2012)		ADARB2	https://alpha.dmi.unict.it/ocdb/		SNAP29	ENSG00000099940		ADORA2A	ENSG00000128271
FBXW11	(McCarthy, Nievergelt, Kelsoe, & Welsh, 2012)		ADCY8	https://alpha.dmi.unict.it/ocdb/		CACNB2	ENSG00000165995		ADRB1	ENSG00000043591
FHIT	(McCarthy, Nievergelt, Kelsoe, & Welsh, 2012)		ADORA2A	https://alpha.dmi.unict.it/ocdb/		GRIN1	ENSG00000176884		AFF2	ENSG00000155966
FZD10	(McCarthy, Nievergelt, Kelsoe, & Welsh, 2012)		ADRB1	https://alpha.dmi.unict.it/ocdb/		SYNGR1	ENSG00000100321		ALAD	ENSG00000148218
GPR45	(McCarthy, Nievergelt, Kelsoe, & Welsh, 2012)		AFF2	https://alpha.dmi.unict.it/ocdb/		TIMELESS	ENSG00000111602		ANKK1	ENSG00000170209
HAS3	(McCarthy, Nievergelt, Kelsoe, & Welsh, 2012)		ALAD	https://alpha.dmi.unict.it/ocdb/		PDE4B	ENSG00000184588		APOE	ENSG00000130203
IFNK	(McCarthy, Nievergelt, Kelsoe, & Welsh, 2012)		ANKK1	https://alpha.dmi.unict.it/ocdb/		HTR6	ENSG00000158748		AR	ENSG00000169083
JAZF1	(McCarthy, Nievergelt, Kelsoe, & Welsh, 2012)		APOE	https://alpha.dmi.unict.it/ocdb/		DBP	ENSG00000105516		BDKRB2	ENSG00000168398
KIAA1797	(McCarthy, Nievergelt, Kelsoe, & Welsh, 2012)		AR	https://alpha.dmi.unict.it/ocdb/		DFNB31	ENSG00000095397		BZRAP1	ENSG00000005379
LHX1	(McCarthy, Nievergelt, Kelsoe, & Welsh, 2012)		ASTN2	https://alpha.dmi.unict.it/ocdb/		C15orf53	ENSG00000175779		CACNA1A	ENSG00000141837
LSM7	(McCarthy, Nievergelt, Kelsoe, & Welsh, 2012)		BDKRB2	https://alpha.dmi.unict.it/ocdb/		HTR1A	ENSG00000178394		CCKBR	ENSG00000110148
LYG	(McCarthy, Nievergelt, Kelsoe, & Welsh, 2012)		BZRAP1	https://alpha.dmi.unict.it/ocdb/		GABRB3	ENSG00000166206		CCL2	ENSG00000108691
MAPK8	(McCarthy, Nievergelt, Kelsoe, & Welsh, 2012)		CACNA1A	https://alpha.dmi.unict.it/ocdb/		GPR50	ENSG00000102195		CCND2	ENSG00000118971
MED30	(McCarthy, Nievergelt, Kelsoe, & Welsh, 2012)		CCKBR	https://alpha.dmi.unict.it/ocdb/		CHRNA5	ENSG00000169684		CHRM1	ENSG00000168539
METTL11B	(McCarthy, Nievergelt, Kelsoe, & Welsh, 2012)		CCL2	https://alpha.dmi.unict.it/ocdb/		CRHR2	ENSG00000106113		CHRM4	ENSG00000180720
MPN2	(McCarthy, Nievergelt, Kelsoe, & Welsh, 2012)		CCND2	https://alpha.dmi.unict.it/ocdb/		GRM7	ENSG00000196277		CHRM5	ENSG00000184984
NHP2	(McCarthy, Nievergelt, Kelsoe, & Welsh, 2012)		CDH9	https://alpha.dmi.unict.it/ocdb/		CUX2	ENSG00000111249		CHRNA4	ENSG00000101204
OPN5	(McCarthy, Nievergelt, Kelsoe, & Welsh, 2012)		CHRM1	https://alpha.dmi.unict.it/ocdb/		ALDH2	ENSG00000111275		CHRNA7	ENSG00000175344
OXNAD1	(McCarthy, Nievergelt, Kelsoe, & Welsh, 2012)		CHRM4	https://alpha.dmi.unict.it/ocdb/		EGR3	ENSG00000179388		CRHR2	ENSG00000106113
POLR3F	(McCarthy, Nievergelt, Kelsoe, & Welsh, 2012)		CHRM5	https://alpha.dmi.unict.it/ocdb/		CCL2	ENSG00000108691		CXCL8	ENSG00000169429
PPM1B	(McCarthy, Nievergelt, Kelsoe, & Welsh, 2012)		CHRNA4	https://alpha.dmi.unict.it/ocdb/		CACNG2	ENSG00000166862		CYP2D6	ENSG00000100197
PTK2	(McCarthy, Nievergelt, Kelsoe, & Welsh, 2012)		CHRNA7	https://alpha.dmi.unict.it/ocdb/		RELN	ENSG00000189056		DAOA	ENSG00000182346
PWP2	(McCarthy, Nievergelt, Kelsoe, & Welsh, 2012)		CRHR2	https://alpha.dmi.unict.it/ocdb/		ATP1A3	ENSG00000105409		DBH	ENSG00000123454
RAB20	(McCarthy, Nievergelt, Kelsoe, & Welsh, 2012)		CXCL8	https://alpha.dmi.unict.it/ocdb/		ADCYAP1	ENSG00000141433		DLGAP3	ENSG00000116544
RCC2	(McCarthy, Nievergelt, Kelsoe, & Welsh, 2012)		CYP2D6	https://alpha.dmi.unict.it/ocdb/		NTRK2	ENSG00000148053		DTNBP1	ENSG00000047579
RCVRN	(McCarthy, Nievergelt, Kelsoe, & Welsh, 2012)		DAOA	https://alpha.dmi.unict.it/ocdb/		CHRNA3	ENSG00000080644		EFNA5	ENSG00000184349
RETN	(McCarthy, Nievergelt, Kelsoe, & Welsh, 2012)		DBH	https://alpha.dmi.unict.it/ocdb/		ARNTL2	ENSG00000029153		ESR1	ENSG00000091831
SCARA3	(McCarthy, Nievergelt, Kelsoe, & Welsh, 2012)		DLGAP3	https://alpha.dmi.unict.it/ocdb/		ITIH3	ENSG00000162267		ESR2	ENSG00000140009
SELO	(McCarthy, Nievergelt, Kelsoe, & Welsh, 2012)		DTNBP1	https://alpha.dmi.unict.it/ocdb/		GABRA3	ENSG00000011677		FAIM2	ENSG00000135472
SH3GL2	(McCarthy, Nievergelt, Kelsoe, & Welsh, 2012)		EFNA5	https://alpha.dmi.unict.it/ocdb/		XBP1	ENSG00000100219		FMN1	ENSG00000248905
SPAG4L	(McCarthy, Nievergelt, Kelsoe, & Welsh, 2012)		EGF	https://alpha.dmi.unict.it/ocdb/		CDH13	ENSG00000140945		FMR1	ENSG00000102081
SYCP2	(McCarthy, Nievergelt, Kelsoe, & Welsh, 2012)		ESR1	https://alpha.dmi.unict.it/ocdb/		DPP10	ENSG00000175497		FOXD4	ENSG00000170122
tAKR	(McCarthy, Nievergelt, Kelsoe, & Welsh, 2012)		ESR2	https://alpha.dmi.unict.it/ocdb/		TACR1	ENSG00000115353		GHRH	ENSG00000118702
TBC1D9	(McCarthy, Nievergelt, Kelsoe, & Welsh, 2012)		FAIM2	https://alpha.dmi.unict.it/ocdb/		TDRD9	ENSG00000156414		GPR63	ENSG00000112218
TUBA1B	(McCarthy, Nievergelt, Kelsoe, & Welsh, 2012)		FMN1	https://alpha.dmi.unict.it/ocdb/		GRIK2	ENSG00000164418		GRIK5	ENSG00000105737
UNC45B	(McCarthy, Nievergelt, Kelsoe, & Welsh, 2012)		FMR1	https://alpha.dmi.unict.it/ocdb/		GABRB1	ENSG00000163288		GSTP1	ENSG00000084207
WDR86	(McCarthy, Nievergelt, Kelsoe, & Welsh, 2012)		FOXD4	https://alpha.dmi.unict.it/ocdb/		KCNH7	ENSG00000184611		HCN4	ENSG00000138622
ACSL1	(McCarthy, Nievergelt, Kelsoe, & Welsh, 2012)		GAD2	https://alpha.dmi.unict.it/ocdb/		EGR2	ENSG00000122877		HOXB8	ENSG00000120068
ANP32A	(McCarthy, Nievergelt, Kelsoe, & Welsh, 2012)		GHRH	https://alpha.dmi.unict.it/ocdb/		NCAM1	ENSG00000149294		HRAS	ENSG00000174775
BTF3L4	(McCarthy, Nievergelt, Kelsoe, & Welsh, 2012)		GPR63	https://alpha.dmi.unict.it/ocdb/		LMO3	ENSG00000048540		HTR2B	ENSG00000135914
CAPRIN1	(McCarthy, Nievergelt, Kelsoe, & Welsh, 2012)		GRIK5	https://alpha.dmi.unict.it/ocdb/		DBH	ENSG00000123454		HTR3A	ENSG00000166736
CEBPB	(McCarthy, Nievergelt, Kelsoe, & Welsh, 2012)		GSTP1	https://alpha.dmi.unict.it/ocdb/		NAPG	ENSG00000134265		HTR3C	ENSG00000178084
COL4A1	(McCarthy, Nievergelt, Kelsoe, & Welsh, 2012)		HCN4	https://alpha.dmi.unict.it/ocdb/		DLG2	ENSG00000150672		HTR3E	ENSG00000186038
COL4A2	(McCarthy, Nievergelt, Kelsoe, & Welsh, 2012)		HOXB8	https://alpha.dmi.unict.it/ocdb/		SP8	ENSG00000164651		IL1B	ENSG00000125538
COL6A1	(McCarthy, Nievergelt, Kelsoe, & Welsh, 2012)		HRAS	https://alpha.dmi.unict.it/ocdb/		ADRBK2	ENSG00000100077		IL6	ENSG00000136244
DUSP1	(McCarthy, Nievergelt, Kelsoe, & Welsh, 2012)		HTR2A	https://alpha.dmi.unict.it/ocdb/		RORA	ENSG00000069667		KCNN3	ENSG00000143603
ELOVL5	(McCarthy, Nievergelt, Kelsoe, & Welsh, 2012)		HTR2B	https://alpha.dmi.unict.it/ocdb/		CHRNB3	ENSG00000147432		KDM4C	ENSG00000107077
FOXP1	(McCarthy, Nievergelt, Kelsoe, & Welsh, 2012)		HTR3A	https://alpha.dmi.unict.it/ocdb/		CIT	ENSG00000122966		KLHL32	ENSG00000186231
GLUL	(McCarthy, Nievergelt, Kelsoe, & Welsh, 2012)		HTR3C	https://alpha.dmi.unict.it/ocdb/		ADRA1A	ENSG00000120907		LMX1A	ENSG00000162761
H1F0	(McCarthy, Nievergelt, Kelsoe, & Welsh, 2012)		HTR3E	https://alpha.dmi.unict.it/ocdb/		SYNJ1	ENSG00000159082		MC4R	ENSG00000166603
H3F3B	(McCarthy, Nievergelt, Kelsoe, & Welsh, 2012)		IL1B	https://alpha.dmi.unict.it/ocdb/		MTR	ENSG00000116984		MEIS2	ENSG00000134138
HERPUD1	(McCarthy, Nievergelt, Kelsoe, & Welsh, 2012)		IL6	https://alpha.dmi.unict.it/ocdb/		DLG1	ENSG00000075711		MTHFR	ENSG00000177000
HIST1H1C	(McCarthy, Nievergelt, Kelsoe, & Welsh, 2012)		KCNN3	https://alpha.dmi.unict.it/ocdb/		HLA-B	ENSG00000234745		MTNR1A	ENSG00000168412
HIST1H2BC	(McCarthy, Nievergelt, Kelsoe, & Welsh, 2012)		KDM4C	https://alpha.dmi.unict.it/ocdb/		PON1	ENSG00000005421		NANOGP8	ENSG00000255192
HMGB3	(McCarthy, Nievergelt, Kelsoe, & Welsh, 2012)		KLHL32	https://alpha.dmi.unict.it/ocdb/		CHRNA1	ENSG00000138435		NDUFA4	ENSG00000189043
MAPRE1	(McCarthy, Nievergelt, Kelsoe, & Welsh, 2012)		KNOP1	https://alpha.dmi.unict.it/ocdb/		GNL3	ENSG00000163938		NEUROD6	ENSG00000164600
MCL1	(McCarthy, Nievergelt, Kelsoe, & Welsh, 2012)		LMX1A	https://alpha.dmi.unict.it/ocdb/		SPRED1	ENSG00000166068		NFKBIL1	ENSG00000204498
NAMPT	(McCarthy, Nievergelt, Kelsoe, & Welsh, 2012)		MC4R	https://alpha.dmi.unict.it/ocdb/		CMTM8	ENSG00000170293		NKX2-1	ENSG00000136352
NEDD4L	(McCarthy, Nievergelt, Kelsoe, & Welsh, 2012)		MEIS2	https://alpha.dmi.unict.it/ocdb/		MACROD2	ENSG00000172264		NOS2	ENSG00000007171
PDIA6	(McCarthy, Nievergelt, Kelsoe, & Welsh, 2012)		MTHFR	https://alpha.dmi.unict.it/ocdb/		TSPAN8	ENSG00000127324		NOS3	ENSG00000164867
PFKFB3	(McCarthy, Nievergelt, Kelsoe, & Welsh, 2012)		MTNR1A	https://alpha.dmi.unict.it/ocdb/		PPP2R2C	ENSG00000074211		NPSR1	ENSG00000187258
PSMD11	(McCarthy, Nievergelt, Kelsoe, & Welsh, 2012)		NANOGP8	https://alpha.dmi.unict.it/ocdb/		TUBA8	ENSG00000183785		OLFM1	ENSG00000130558
SASH1	(McCarthy, Nievergelt, Kelsoe, & Welsh, 2012)		NDUFA4	https://alpha.dmi.unict.it/ocdb/		GABRA1	ENSG00000022355		OXTR	ENSG00000180914
SFRS5	(McCarthy, Nievergelt, Kelsoe, & Welsh, 2012)		NEUROD6	https://alpha.dmi.unict.it/ocdb/		MCHR1	ENSG00000128285		PABPC5	ENSG00000174740
SFRS6	(McCarthy, Nievergelt, Kelsoe, & Welsh, 2012)		NFKBIL1	https://alpha.dmi.unict.it/ocdb/		DPP6	ENSG00000130226		PCDH11Y	ENSG00000099715
SLC4A4	(McCarthy, Nievergelt, Kelsoe, & Welsh, 2012)		NKX2-1	https://alpha.dmi.unict.it/ocdb/		GNAL	ENSG00000141404		PDE10A	ENSG00000112541
TIMP3	(McCarthy, Nievergelt, Kelsoe, & Welsh, 2012)		NOS2	https://alpha.dmi.unict.it/ocdb/		STK39	ENSG00000198648		POMC	ENSG00000115138
TUBA1B	(McCarthy, Nievergelt, Kelsoe, & Welsh, 2012)		NOS3	https://alpha.dmi.unict.it/ocdb/		MYO5B	ENSG00000167306		PRODH	ENSG00000100033
UBC	(McCarthy, Nievergelt, Kelsoe, & Welsh, 2012)		NPSR1	https://alpha.dmi.unict.it/ocdb/		TIPIN	ENSG00000075131		PSEN1	ENSG00000080815
ZNF706	(McCarthy, Nievergelt, Kelsoe, & Welsh, 2012)		OLFM1	https://alpha.dmi.unict.it/ocdb/		NPTX1	ENSG00000171246		RAP1GAP	ENSG00000076864
5-HTT	(Furlong et al., 1998)		OXTR	https://alpha.dmi.unict.it/ocdb/		CACNA2D1	ENSG00000153956		RGS2	ENSG00000116741
BRD1	(Nyegaard et al., 2010)		PABPC5	https://alpha.dmi.unict.it/ocdb/		FAM84B	ENSG00000168672		SCN5A	ENSG00000183873
BDNF	(Li, Chang, & Xiao, 2016)		PCDH11Y	https://alpha.dmi.unict.it/ocdb/		KLHDC1	ENSG00000197776		SETD5	ENSG00000168137
PALB2	(Luykx et al., 2010)		PDE10A	https://alpha.dmi.unict.it/ocdb/		SOD2	ENSG00000112096		SGCE	ENSG00000127990
NDUFAB1	(Luykx et al., 2010)		POMC	https://alpha.dmi.unict.it/ocdb/		SLCO3A1	ENSG00000176463		SLC22A3	ENSG00000146477
DCTN5.	(Luykx et al., 2010)		PRODH	https://alpha.dmi.unict.it/ocdb/		MTHFD1	ENSG00000100714		SLC6A2	ENSG00000103546
SORC2S2	(Luykx et al., 2010)		PSEN1	https://alpha.dmi.unict.it/ocdb/		HSPA1A	ENSG00000204389		SLC6A3	ENSG00000142319
MYO5B	(Luykx et al., 2010)		RAP1GAP	https://alpha.dmi.unict.it/ocdb/		GRIK5	ENSG00000105737		SLC6A5	ENSG00000165970
TSPAN8	(Luykx et al., 2010)		RGS2	https://alpha.dmi.unict.it/ocdb/		CSNK2A1	ENSG00000101266		SLITRK1	ENSG00000178235
EGFR	(Luykx et al., 2010)		SCN5A	https://alpha.dmi.unict.it/ocdb/		PLA2G6	ENSG00000184381		SLITRK5	ENSG00000165300
CACNA1C	(Luykx et al., 2010)		SETD5	https://alpha.dmi.unict.it/ocdb/		RSRC2	ENSG00000111011		SOD2	ENSG00000112096
ITIH2	(Luykx et al., 2010)		SGCE	https://alpha.dmi.unict.it/ocdb/		CAMKK2	ENSG00000110931		SV2A	ENSG00000159164
DPY19L3	(Luykx et al., 2010)		SLC22A3	https://alpha.dmi.unict.it/ocdb/		AANAT	ENSG00000129673		TOR1A	ENSG00000136827
NTRK2	(Luykx et al., 2010)		SLC6A2	https://alpha.dmi.unict.it/ocdb/		STK24	ENSG00000102572		TPH1	ENSG00000129167
NAP5	(Luykx et al., 2010)		SLC6A3	https://alpha.dmi.unict.it/ocdb/		IFNG	ENSG00000111537		TRIM32	ENSG00000119401
OLIG2	(Luykx et al., 2010)		SLC6A4	https://alpha.dmi.unict.it/ocdb/		GRM4	ENSG00000124493		UCP2	ENSG00000175567
SOX10	(Luykx et al., 2010)		SLC6A5	https://alpha.dmi.unict.it/ocdb/		IGFBP7	ENSG00000163453
GALC	(Luykx et al., 2010)		SLITRK1	https://alpha.dmi.unict.it/ocdb/		CACNG5	ENSG00000075429
PLP1	(Luykx et al., 2010)		SLITRK5	https://alpha.dmi.unict.it/ocdb/		ST8SIA2	ENSG00000140557
MOG	(Luykx et al., 2010)		SOD2	https://alpha.dmi.unict.it/ocdb/		PTPRT	ENSG00000196090
CLDN11	(Luykx et al., 2010)		SV2A	https://alpha.dmi.unict.it/ocdb/		DGCR8	ENSG00000128191
AGXT2L1	(Luykx et al., 2010)		TOR1A	https://alpha.dmi.unict.it/ocdb/		CHRNA9	ENSG00000174343
EPHB4	(Luykx et al., 2010)		TPH1	https://alpha.dmi.unict.it/ocdb/		RIOK1	ENSG00000124784
GLUL	(Luykx et al., 2010)		TRIM32	https://alpha.dmi.unict.it/ocdb/		CAMK2A	ENSG00000070808
HMGB2	(Luykx et al., 2010)		UCP2	https://alpha.dmi.unict.it/ocdb/		IL1RN	ENSG00000136689
MAOA	(Luykx et al., 2010)					KIF13A	ENSG00000137177
Per2	(Luykx et al., 2010)					CCK	ENSG00000187094
SLC1A3	(Luykx et al., 2010)					ELAVL2	ENSG00000107105
SLC6A8	(Luykx et al., 2010)					RFX4	ENSG00000111783
TU3A	(Luykx et al., 2010)					FOXP2	ENSG00000128573
PCNT2	(Luykx et al., 2010)					C1orf110	ENSG00000185860
NTNG2	(Luykx et al., 2010)					ALOX12	ENSG00000108839
NR1	(Luykx et al., 2010)					RNPEPL1	ENSG00000142327
NR2A	(Luykx et al., 2010)					KCTD12	ENSG00000178695
SAP102	(Luykx et al., 2010)					GRIK4	ENSG00000149403
HSPF1	(Luykx et al., 2010)					ABCA13	ENSG00000179869
LIM	(Luykx et al., 2010)					HTR4	ENSG00000164270
Reln	(Luykx et al., 2010)					NTRK3	ENSG00000140538
Gsk3?	(Luykx et al., 2010)					DCC	ENSG00000187323
TRPC7	(Luykx et al., 2010)					GNB3	ENSG00000111664
ACE	(Gatt, Burton, Williams, & Schofield, 2015)					MUC4	ENSG00000145113
ANK3	(Gatt, Burton, Williams, & Schofield, 2015)					LMAN2L	ENSG00000114988
ASMT	(Gatt, Burton, Williams, & Schofield, 2015)					CNTNAP5	ENSG00000155052
BDNF	(Gatt, Burton, Williams, & Schofield, 2015)					FBN1	ENSG00000166147
BRD1	(Gatt, Burton, Williams, & Schofield, 2015)					SGCG	ENSG00000102683
ZBED4	(Gatt, Burton, Williams, & Schofield, 2015)					GUCA1A	ENSG00000048545
BRE	(Gatt, Burton, Williams, & Schofield, 2015)					HTR7	ENSG00000148680
CAMTA1	(Gatt, Burton, Williams, & Schofield, 2015)					GRIA1	ENSG00000155511
CCDC132	(Gatt, Burton, Williams, & Schofield, 2015)					RPTOR	ENSG00000141564
CHES1	(Gatt, Burton, Williams, & Schofield, 2015)					ERBB4	ENSG00000178568
COMT	(Gatt, Burton, Williams, & Schofield, 2015)					CHRNB4	ENSG00000117971
DAOA	(Gatt, Burton, Williams, & Schofield, 2015)					GPR78	ENSG00000155269
DGKH	(Gatt, Burton, Williams, & Schofield, 2015)					SLC6A2	ENSG00000103546
DRD4	(Gatt, Burton, Williams, & Schofield, 2015)					SHANK2	ENSG00000162105
EIF2S3	(Gatt, Burton, Williams, & Schofield, 2015)					ACOXL	ENSG00000153093
FGF12	(Gatt, Burton, Williams, & Schofield, 2015)					PPP3CB	ENSG00000107758
GNG4	(Gatt, Burton, Williams, & Schofield, 2015)					XXYLT1	ENSG00000173950
GRIN3A	(Gatt, Burton, Williams, & Schofield, 2015)					CRY1	ENSG00000008405
HTR1A	(Gatt, Burton, Williams, & Schofield, 2015)					GRN	ENSG00000030582
HTR3B	(Gatt, Burton, Williams, & Schofield, 2015)					PREP	ENSG00000085377
ICAM3	(Gatt, Burton, Williams, & Schofield, 2015)					BRD1	ENSG00000100425
IGSF21	(Gatt, Burton, Williams, & Schofield, 2015)					CHMP1B	ENSG00000255112
JAM3	(Gatt, Burton, Williams, & Schofield, 2015)					ATXN1	ENSG00000124788
KLHL3	(Gatt, Burton, Williams, & Schofield, 2015)					CRH	ENSG00000147571
LHFPL3	(Gatt, Burton, Williams, & Schofield, 2015)					S100B	ENSG00000160307
LYPD5	(Gatt, Burton, Williams, & Schofield, 2015)					ATP2A2	ENSG00000174437
MACROD1	(Gatt, Burton, Williams, & Schofield, 2015)					BCL2	ENSG00000171791
MAD1L1	(Gatt, Burton, Williams, & Schofield, 2015)					NOS3	ENSG00000164867
MAOA	(Gatt, Burton, Williams, & Schofield, 2015)					NEK7	ENSG00000151414
MTHFR	(Gatt, Burton, Williams, & Schofield, 2015)					ABHD2	ENSG00000140526
NCAN	(Gatt, Burton, Williams, & Schofield, 2015)					FAAH	ENSG00000117480
NTF3	(Gatt, Burton, Williams, & Schofield, 2015)					DPYSL2	ENSG00000092964
PALB2	(Gatt, Burton, Williams, & Schofield, 2015)					GCH1	ENSG00000131979
PARD3B	(Gatt, Burton, Williams, & Schofield, 2015)					MYO18B	ENSG00000133454
PDLIM5	(Gatt, Burton, Williams, & Schofield, 2015)					ADSL	ENSG00000239900
SIP1	(Gatt, Burton, Williams, & Schofield, 2015)					GAD1	ENSG00000128683
SLC39A3/ ZIP3	(Gatt, Burton, Williams, & Schofield, 2015)					NRXN3	ENSG00000021645
SLC6A4	(Gatt, Burton, Williams, & Schofield, 2015)					NGF	ENSG00000134259
STAB1	(Gatt, Burton, Williams, & Schofield, 2015)					TNR	ENSG00000116147
TLE4	(Gatt, Burton, Williams, & Schofield, 2015)					BTBD16	ENSG00000138152
TPH1	(Gatt, Burton, Williams, & Schofield, 2015)					TPP2	ENSG00000134900
TRPV3	(Gatt, Burton, Williams, & Schofield, 2015)					ADCY9	ENSG00000162104
WNK2	(Gatt, Burton, Williams, & Schofield, 2015)					IL2RB	ENSG00000100385
ZNF618	(Gatt, Burton, Williams, & Schofield, 2015)					HTR5A	ENSG00000157219
MAOA	Fan et al., 2010; Furlong et al., 1999)					CCDC50	ENSG00000152492
ITIH1	Scott et al., 2009					GABRA4	ENSG00000109158
GNL3	Scott et al., 2010					JAM3	ENSG00000166086
NEK4	Scott et al., 2011					ADCY2	ENSG00000078295
ITIH3	Scott et al., 2012					SSTR5	ENSG00000162009
ANK3	Scott et al., 2013					DDX18	ENSG00000088205
PDLIM5	Shi, Badner, & Liu, 2008					HTR3B	ENSG00000149305
COMT	(Z. Zhang et al., 2009)					BCR	ENSG00000186716
ZNF804A	(Sun et al., 2015; C. Zhang et al., 2016)					FABP3	ENSG00000121769
RELN	(N. Chen et al., 2017)					NOTCH4	ENSG00000204301
A2BP1	(Holmans et al., 2009)					NPAS3	ENSG00000151322
SNRNP40	(Holmans et al., 2009)					CTLA4	ENSG00000163599
MAGOH	(Holmans et al., 2009)					SNAP25	ENSG00000132639
HNRPC	(Holmans et al., 2009)					ZNF536	ENSG00000198597
SNRNP	(Holmans et al., 2009)					CREB1	ENSG00000118260
TRANK1(LBA1)	(D. Chen et al., 2013)					HTR3A	ENSG00000166736
LMAN2L	(D. Chen et al., 2013)					MPPE1	ENSG00000154889
PTGFR	(D. Chen et al., 2013)					KAT5	ENSG00000172977
ST8SIA2	(M. Lee et al., 2011)					CSF2RB	ENSG00000100368
KCTD12	(M. Lee et al., 2011)					FBXO38	ENSG00000145868
CACNB2	(M. Lee et al., 2011)					NALCN	ENSG00000102452
ANK3	(M. Lee et al., 2011)					BDH1	ENSG00000161267
GABRR1	(Wang, Liu, & Aragam, 2010)					GFRA1	ENSG00000151892
GABRR2	(Wang, Liu, & Aragam, 2010)					NFIL3	ENSG00000165030
DGKH	(Baum, Akula, et al., 2008)					ZNF274	ENSG00000171606
VAV3	(Baum, Akula, et al., 2008)					GABBR2	ENSG00000136928
BRE	(Baum, Akula, et al., 2008)					AKR1D1	ENSG00000122787
ABCB11	(Baum, Akula, et al., 2008)					FGFR2	ENSG00000066468
NCL	(Baum, Akula, et al., 2008)					FEZ1	ENSG00000149557
RBMS3	(Baum, Akula, et al., 2008)					DRD5	ENSG00000169676
GRM7	(Baum, Akula, et al., 2008)					PCDHA
PLSCR4	(Baum, Akula, et al., 2008)					TLE4	ENSG00000106829
SORCS2	(Baum, Akula, et al., 2008)					NRG3	ENSG00000185737
SORCS2	(Baum, Akula, et al., 2008)					NT5C2	ENSG00000076685
SORCS2	(Baum, Akula, et al., 2008)					NRGN	ENSG00000154146
C4orf35	(Baum, Akula, et al., 2008)					TPST2	ENSG00000128294
UNQ689	(Baum, Akula, et al., 2008)					TRIM26	ENSG00000234127
PHF17	(Baum, Akula, et al., 2008)					CSMD1	ENSG00000183117
CYP4V2	(Baum, Akula, et al., 2008)					NCALD	ENSG00000104490
SKIV2L	(Baum, Akula, et al., 2008)					WDR60	ENSG00000126870
GRM1	(Baum, Akula, et al., 2008)					SCN7A	ENSG00000136546
HDAC9	(Baum, Akula, et al., 2008)					SPAG16	ENSG00000144451
CSMD1	(Baum, Akula, et al., 2008)					NDST3	ENSG00000164100
MATN2	(Baum, Akula, et al., 2008)					TRAN1
DFNB31	(Baum, Akula, et al., 2008)					MHC	ENSG00000204525
NGL1	(Baum, Akula, et al., 2008)					NCAN	ENSG00000130287
GALNTL4	(Baum, Akula, et al., 2008)					PRSS5	ENSG00000127241
C11orf44	(Baum, Akula, et al., 2008)					SNAP91	ENSG00000065609
DGKH (T)	(Baum, Akula, et al., 2008)					NUMB	ENSG00000133961
VGCNL1	(Baum, Akula, et al., 2008)					ODZ4	ENSG00000149256
CHES1	(Baum, Akula, et al., 2008)					NCAN	ENSG00000130287
PLCG2	(Baum, Akula, et al., 2008)					PERIOD3	ENSG00000049246
NXN	(Baum, Akula, et al., 2008)					ARNTL	ENSG00000133794
ABCA6	(Baum, Akula, et al., 2008)					CLOCK	ENSG00000134852
LLGL2	(Baum, Akula, et al., 2008)					VIP	ENSG00000146469
LAMA3	(Baum, Akula, et al., 2008)					B3GALT5	ENSG00000183778
AQP4	(Baum, Akula, et al., 2008)					A2BP1	ENSG00000078328
PSMF1	(Baum, Akula, et al., 2008)					AUTS2	ENSG00000158321
CACNA1C	(Pamela Sklar et al., 2011)					BSN	ENSG00000164061
C11orf80	(Pamela Sklar et al., 2011)					PTPRG	ENSG00000144724
CACNB3	(Pamela Sklar et al., 2011)					GIRK2	ENSG00000157542
TENM4	(Pamela Sklar et al., 2011)					CDH12	ENSG00000154162
FOXO6	(Pamela Sklar et al., 2011)					EFNA5	ENSG00000184349
RASIP1	(Pamela Sklar et al., 2011)					GLUR7	ENSG00000163873
CACNB3	(Pamela Sklar et al., 2011)					AKAP5	ENSG00000179841
DHH	(Pamela Sklar et al., 2011)					CMIP	ENSG00000153815
SLC45A4	(Pamela Sklar et al., 2011)					PLCG2	ENSG00000197943
C15orf53	(Pamela Sklar et al., 2011)					LINGO2	ENSG00000174482
MAD1L1	(Pamela Sklar et al., 2011)					DAT1	ENSG00000142319
LINC02033	(Pamela Sklar et al., 2011)					TH	ENSG00000180176
ITIH3	(Pamela Sklar et al., 2011)					GRIK4	ENSG00000149403
DNAJB4	(Pamela Sklar et al., 2011)					GRIN2A	ENSG00000183454
ANK3	(Pamela Sklar et al., 2011)					GRIN2B	ENSG00000273079
SYNE1	(Pamela Sklar et al., 2011)					GRIK3	ENSG00000163873
CACNA1D	(Pamela Sklar et al., 2011)					GAD1	ENSG00000128683
PTPRT	(Pamela Sklar et al., 2011)					GABRB2	ENSG00000145864
NFIX	(Pamela Sklar et al., 2011)					SCL39A3
TNR	(Pamela Sklar et al., 2011)					ANKRD23	ENSG00000163126
SNX8	(Pamela Sklar et al., 2011)					CNNM3	ENSG00000168763
ZMIZ1	(Pamela Sklar et al., 2011)					CNNM4	ENSG00000158158
SH3PXD2A	(Pamela Sklar et al., 2011)					FER1L5	ENSG00000249715
NGF	(Pamela Sklar et al., 2011)					SPA17	ENSG00000064199
MAPK10	(Pamela Sklar et al., 2011)					TBRG1	ENSG00000154144
HNRNPA1P41	(Pamela Sklar et al., 2011)					PANX3	ENSG00000154143
TRIM9	(Pamela Sklar et al., 2011)					SIAE	ENSG00000110013
ODZ4	(Pamela Sklar et al., 2011)					C14orf165	ENSG00000259334
CACNA1C	(Ferreira et al., 2008)					C14orf167	ENSG00000215256
ANK3	(Ferreira et al., 2008)					DHRS4	ENSG00000157326
FABP3	(Moskvina et al., 2009)					ARNT2	ENSG00000172379
ANKRD35	(Moskvina et al., 2009)					COLEC12	ENSG00000158270
DPP10	(Moskvina et al., 2009)					THOC1	ENSG00000079134
RNPEPL1	(Moskvina et al., 2009)					ZNF385D	ENSG00000151789
CAPN10	(Moskvina et al., 2009)					FAT4	ENSG00000196159
CMTM8	(Moskvina et al., 2009)					PCLO	ENSG00000186472
LAMP3	(Moskvina et al., 2009)					DMTF1	ENSG00000135164
FBXO38	(Moskvina et al., 2009)					C7orf23	ENSG00000135185
KIAA0960	(Moskvina et al., 2009)					PRSS3	ENSG00000010438
HOXA3	(Moskvina et al., 2009)					UBE2R2	ENSG00000107341
FAM115A	(Moskvina et al., 2009)					SNORD121A	ENSG00000238886
TLE4	(Moskvina et al., 2009)					SNORD121B	ENSG00000238300
SVEP1	(Moskvina et al., 2009)					UBAP2	ENSG00000137073
DFNB31	(Moskvina et al., 2009)					WDR40A	ENSG00000198876
LOC728267	(Moskvina et al., 2009)					SVEP1	ENSG00000165124
PTPRE	(Moskvina et al., 2009)					GARNL3	ENSG00000136895
CACNA1C	(Moskvina et al., 2009)					GARNL3	ENSG00000136895
RSRC2	(Moskvina et al., 2009)					SLC2A8	ENSG00000136856
CPB2	(Moskvina et al., 2009)					ZMIZ1	ENSG00000108175
PPIL5	(Moskvina et al., 2009)					CACNA1B	ENSG00000148408
POLE2	(Moskvina et al., 2009)					ALDH1L1	ENSG00000144908
KLHDC1	(Moskvina et al., 2009)					DCP2	ENSG00000172795
ZADH1	(Moskvina et al., 2009)					DZIP1	ENSG00000134874
C14orf58	(Moskvina et al., 2009)					ETS2	ENSG00000157557
TDRD9	(Moskvina et al., 2009)					EVI2B	ENSG00000185862
PALB2	(Moskvina et al., 2009)					FERMT2	ENSG00000073712
LRRC36	(Moskvina et al., 2009)					LPIN1	ENSG00000134324
ATP6V0D1	(Moskvina et al., 2009)					TUFT1	ENSG00000143367
AKAP10	(Moskvina et al., 2009)					UGT8	ENSG00000174607
ZNF490	(Moskvina et al., 2009)					CDCA1	ENSG00000143228
ZNF284	(Moskvina et al., 2009)					EDARADD	ENSG00000186197
SIGLEC6	(Moskvina et al., 2009)					PLA2R1	ENSG00000153246
ZNF274	(Moskvina et al., 2009)					B3GALT1	ENSG00000172318
MCM3APAS	(Moskvina et al., 2009)					DNAPTP6	ENSG00000196141
CSF2RB	(Moskvina et al., 2009)					LGI2	ENSG00000153012
NCAN	(Cichon et al., 2011)					PALLD	ENSG00000129116
MAD1L1	(Cichon et al., 2011)					SEMA5A	ENSG00000112902
MKLN1	(Nassan et al., 2017)					SLIT3	ENSG00000184347
BARX2	(Nassan et al., 2017)					C6orf85	ENSG00000137266
PLEKHA5	(Nassan et al., 2017)					BMP6	ENSG00000153162
BARX2	(Nassan et al., 2017)					IBRDC2	ENSG00000137393
LOC105378337	(Nassan et al., 2017)					SLC17A3	ENSG00000124564
BARX2	(Nassan et al., 2017)					PSMB9	ENSG00000240065
RBFOX1	(Nassan et al., 2017)					COL11A2	ENSG00000204248
CDH22	(Nassan et al., 2017)					C6orf137	ENSG00000178233
NPHP4	(Nassan et al., 2017)					MGC33600	ENSG00000146221
BARX2	(Nassan et al., 2017)					ARHGAP18	ENSG00000146376
ATP5G1P8	(Nassan et al., 2017)					RGS17	ENSG00000091844
LOC105369159	(Nassan et al., 2017)					TULP4	ENSG00000130338
IFNG	(Nassan et al., 2017)					COL28A1	ENSG00000215018
THSD7B	(Nassan et al., 2017)					EPDR1	ENSG00000086289
TBXAS1	(Nassan et al., 2017)					C8orf72	ENSG00000169122
MKLN1	(Nassan et al., 2017)					OLFM1	ENSG00000130558
LOC101928322	(Nassan et al., 2017)					ANKRD16	ENSG00000134461
CDH5	(Nassan et al., 2017)					FBXO18	ENSG00000134452
ODZ4	(Craddock & Sklar, 2013)					IL15RA	ENSG00000134470
CACNA1C	(Craddock & Sklar, 2013)					FAM107B	ENSG00000065809
NCAN	(Craddock & Sklar, 2013)					PNLIPRP1	ENSG00000187021
RHEBL1	(Craddock & Sklar, 2013)					C10orf82	ENSG00000165863
DHH	(Craddock & Sklar, 2013)					TACC2	ENSG00000138162
TRPC4AP	(Craddock & Sklar, 2013)					ADAM12	ENSG00000148848
SYNE1	(Craddock & Sklar, 2013)					NAV2	ENSG00000166833
ZNF804A	(Craddock & Sklar, 2013)					TMEM16C	ENSG00000134343
ITIH3	(Craddock & Sklar, 2013)					SLC5A12	ENSG00000148942
ITIH4	(Craddock & Sklar, 2013)					FAM118B	ENSG00000197798
ANK3	(Craddock & Sklar, 2013)					KRT3	ENSG00000186442
CACNA1C	(Craddock & Sklar, 2013)					GRIP1	ENSG00000155974
MAPK3	(Craddock & Sklar, 2013)					FARP1	ENSG00000152767
PBRM1	(Craddock & Sklar, 2013)					KCNK10	ENSG00000100433
NAP5	(Smith et al., 2009)					CHES1	ENSG00000053254
DPY19L3	(Smith et al., 2009)					SERPINA11	ENSG00000186910
NTRK2	(Smith et al., 2009)					SERPINA12	ENSG00000165953
C15Orf53	(Smith et al., 2009)					THSD4	ENSG00000187720
ANK3	(Smith et al., 2009)					ADAMTSL3	ENSG00000156218
ROR1	(Smith et al., 2009)					HS3ST4	ENSG00000182601
BTBD16	(Smith et al., 2009)					COX10	ENSG00000006695
DPY19L3	(Smith et al., 2009)					KCTD1	ENSG00000134504
NTRK2	(Smith et al., 2009)					ACAA2	ENSG00000167315
NAP5	(Smith et al., 2009)					SCARNA17	ENSG00000251992
RIN2	(Smith et al., 2009)					ZNF236	ENSG00000130856
ROR1	(Smith et al., 2009)					MBP	ENSG00000197971
RGS5	(Smith et al., 2009)					HPS4	ENSG00000100099
BTBD16	(Smith et al., 2009)					TFIP11	ENSG00000100109
C15ORF53	(Smith et al., 2009)
DPY19L3	(Smith et al., 2009)
DPY19L3	(Smith et al., 2009)
SAMD13	(Smith et al., 2009)
ZMAT4	(Smith et al., 2009)
ZNF562	(Smith et al., 2009)
OLFML3	(Smith et al., 2009)
CALD1	(Smith et al., 2009)
AMPH	(Smith et al., 2009)
DPY19L3	(Smith et al., 2009)
RGS5	(Smith et al., 2009)
CRIM1	(Smith et al., 2009)
IRF2	(Smith et al., 2009)
WWOX	(Smith et al., 2009)
VGLL4	(Smith et al., 2009)
RGS5	(Smith et al., 2009)
MAP3K8	(Smith et al., 2009)
TMEM98	(Smith et al., 2009)
ADRA2A	(Smith et al., 2009)
BCL11A	(Smith et al., 2009)
SPTBN1	(Smith et al., 2009)
LRRC8D	(Smith et al., 2009)
NTRK2	(Smith et al., 2009)
PPP1R3B	(Smith et al., 2009)
NTRK2	(Smith et al., 2009)
FLRT2	(Smith et al., 2009)
MAMDC2	(Smith et al., 2009)
RAPGEF4	(Smith et al., 2009)
GABRR2	(Smith et al., 2009)
CBLN2	(Smith et al., 2009)
LARS	(Smith et al., 2009)
MED15	(Smith et al., 2009)
RNASET2	(Smith et al., 2009)
CPEB4	(Smith et al., 2009)
SORL1	(Smith et al., 2009)
MAMDC2	(Smith et al., 2009)
LATS2	(Smith et al., 2009)
NTRK2	(Smith et al., 2009)
ROR1	(Smith et al., 2009)
MAMDC2	(Smith et al., 2009)
COL18A1	(Smith et al., 2009)
MAMDC2	(Smith et al., 2009)
LOC284274	(Smith et al., 2009)
BPGM	(Smith et al., 2009)
C1orf137	(Smith et al., 2009)
SORL1	(Smith et al., 2009)
AKAP13	(Smith et al., 2009)
NTRK2	(Smith et al., 2009)
PDGFB	(Smith et al., 2009)
NTRK2	(Smith et al., 2009)
SLC22A15	(Smith et al., 2009)
SLC8A1	(Smith et al., 2009)
LOC284274	(Smith et al., 2009)
DMD	(Smith et al., 2009)
ANKRD30A	(Smith et al., 2009)
PTPRN2	(Smith et al., 2009)
LIMCH1	(Smith et al., 2009)
TSN	(Smith et al., 2009)
SOX12	(Smith et al., 2009)
AMPH	(Smith et al., 2009)
ROBO1	(Smith et al., 2009)
COQ2	(Smith et al., 2009)
LMO4	(Smith et al., 2009)
BCL9	(Smith et al., 2009)
PDGFB	(Smith et al., 2009)
COL13A1	(Smith et al., 2009)
C20orf79	(Smith et al., 2009)
DBC1	(Smith et al., 2009)
GYPA	(Smith et al., 2009)
ITPR2	(Smith et al., 2009)
UBE2E2	(Smith et al., 2009)
DBC1	(Smith et al., 2009)
VRK2	(Smith et al., 2009)
PTPRU	(Smith et al., 2009)
NAP5	(Smith et al., 2009)
TIAM2	(Smith et al., 2009)
TIAM2	(Smith et al., 2009)
NAP5	(Smith et al., 2009)
MSRB3	(Smith et al., 2009)
VRK2	(Smith et al., 2009)
CACNA2D4	(Smith et al., 2009)
NAP5	(Smith et al., 2009)
C7orf13	(Smith et al., 2009)
KCNG2	(Smith et al., 2009)
RORA	(Smith et al., 2009)
VIPR1	(Smith et al., 2009)
NAP5	(Smith et al., 2009)
FANCL	(Smith et al., 2009)
CLSPN	(Smith et al., 2009)
FGFR2	(Smith et al., 2009)
NAP5	(Smith et al., 2009)
CLSPN	(Smith et al., 2009)
KCNG2	(Smith et al., 2009)
DBC1	(Smith et al., 2009)
FANCL	(Smith et al., 2009)
EIF2AK2	(Smith et al., 2009)
C1GALT1	(Smith et al., 2009)
KCNT2	(Smith et al., 2009)
LOC442132	(Smith et al., 2009)
NAP5	(Smith et al., 2009)
CENPO	(Smith et al., 2009)
TFAP2E	(Smith et al., 2009)
TRIM38	(Smith et al., 2009)
NAP5	(Smith et al., 2009)
FANK1	(Smith et al., 2009)
LOC440337	(Smith et al., 2009)
RIN2	(Smith et al., 2009)
C2orf34	(Smith et al., 2009)
ADAM19	(Smith et al., 2009)
FLJ20323	(Smith et al., 2009)
RYBP	(Smith et al., 2009)
SLC19A1	(Smith et al., 2009)
ACTR3B	(Smith et al., 2009)
TBC1D15	(Smith et al., 2009)
ASB1	(Smith et al., 2009)
ATP6V1B2	(Smith et al., 2009)
SMYD3	(Smith et al., 2009)
CDH19	(Smith et al., 2009)
DIRAS2	(Smith et al., 2009)
COL2A1	(Smith et al., 2009)
DIRAS2	(Smith et al., 2009)
DBC1	(Smith et al., 2009)
FLJ35695	(Smith et al., 2009)
MTX2	(Smith et al., 2009)
COL2A1	(Smith et al., 2009)
BCL2L13	(Smith et al., 2009)
TRPC7	(Smith et al., 2009)
FLJ20323	(Smith et al., 2009)
PCBP3	(Smith et al., 2009)
FNDC3A	(Smith et al., 2009)
TIAM2	(Smith et al., 2009)
FANCL	(Smith et al., 2009)
CCT6B	(Smith et al., 2009)
ATP6V0E2	(Smith et al., 2009)
VRK2	(Smith et al., 2009)
LOC283551	(Smith et al., 2009)
TRPC7	(Smith et al., 2009)
ASZ1	(Smith et al., 2009)
SYNE1	(Smith et al., 2009)
TRPC7	(Smith et al., 2009)
SYNE1	(Consortium, 2013)
ANK3	(Consortium, 2013)
CACNA1C	(Consortium, 2013)
ODZ4	(Consortium, 2013)
Klf12	(Le?Niculescu et al., 2009)
Aldh1a1	(Le?Niculescu et al., 2009)
A2bp1	(Le?Niculescu et al., 2009)
Ak3l1	(Le?Niculescu et al., 2009)
Rorb	(Le?Niculescu et al., 2009)
Rora	(Le?Niculescu et al., 2009)
Arntl	(Le?Niculescu et al., 2009)
Gsk3b	(Le?Niculescu et al., 2009)
Disc1	(Le?Niculescu et al., 2009)
Nrg1	(Le?Niculescu et al., 2009)
Htr2a	(Le?Niculescu et al., 2009)
Klf12	(Le?Niculescu et al., 2009)
Arntl	(Le?Niculescu et al., 2009)
Bdnf	(Le?Niculescu et al., 2009)
Aldh1a1	(Le?Niculescu et al., 2009)
A2bp1	(Le?Niculescu et al., 2009)
Mbp	(Le?Niculescu et al., 2009)
Ak3l1	(Le?Niculescu et al., 2009)
Gsk3b	(Le?Niculescu et al., 2009)
Nrcam	(Le?Niculescu et al., 2009)
Pcdh9	(Le?Niculescu et al., 2009)
Cd44	(Le?Niculescu et al., 2009)
Kcnk1	(Le?Niculescu et al., 2009)
Mbnl2	(Le?Niculescu et al., 2009)
Nav2	(Le?Niculescu et al., 2009)
Nos1	(Le?Niculescu et al., 2009)
Oprm1	(Le?Niculescu et al., 2009)
Pcdh7	(Le?Niculescu et al., 2009)
Prkce	(Le?Niculescu et al., 2009)
Ptprm	(Le?Niculescu et al., 2009)
Qki	(Le?Niculescu et al., 2009)
Rora	(Le?Niculescu et al., 2009)
Rorb	(Le?Niculescu et al., 2009)
Ryr3	(Le?Niculescu et al., 2009)
Cacna1a	(Le?Niculescu et al., 2009)
Cdh13	(Le?Niculescu et al., 2009)
Dapk1	(Le?Niculescu et al., 2009)
Disc1	(Le?Niculescu et al., 2009)
Gria1	(Le?Niculescu et al., 2009)
Grik1	(Le?Niculescu et al., 2009)
Htr2a	(Le?Niculescu et al., 2009)
Kcnd2	(Le?Niculescu et al., 2009)
Lmo7	(Le?Niculescu et al., 2009)
Mycbp2	(Le?Niculescu et al., 2009)
Myt1l	(Le?Niculescu et al., 2009)
Nrg1	(Le?Niculescu et al., 2009)
neuregulin	(Le?Niculescu et al., 2009)
Scamp1	(Le?Niculescu et al., 2009)
Slc8a1	(Le?Niculescu et al., 2009)
Syn3	(Le?Niculescu et al., 2009)
Tiam1	(Le?Niculescu et al., 2009)
Tshz2	(Le?Niculescu et al., 2009)
Zhx2	(Le?Niculescu et al., 2009)
Acacb	(Le?Niculescu et al., 2009)
App	(Le?Niculescu et al., 2009)
Atxn1	(Le?Niculescu et al., 2009)
C14orf145	(Le?Niculescu et al., 2009)
C18orf1	(Le?Niculescu et al., 2009)
Cacnb2	(Le?Niculescu et al., 2009)
Camk2a	(Le?Niculescu et al., 2009)
Camk2d	(Le?Niculescu et al., 2009)
Celsr1	(Le?Niculescu et al., 2009)
Clstn2	(Le?Niculescu et al., 2009)
Crebbp	(Le?Niculescu et al., 2009)
Cugbp2	(Le?Niculescu et al., 2009)
Dcamkl1	(Le?Niculescu et al., 2009)
Diaph1	(Le?Niculescu et al., 2009)
Dpp10	(Le?Niculescu et al., 2009)
Eif2c2	(Le?Niculescu et al., 2009)
Fam13a1	(Le?Niculescu et al., 2009)
Fgf12	(Le?Niculescu et al., 2009)
FLJ10986	(Le?Niculescu et al., 2009)
Foxp1	(Le?Niculescu et al., 2009)
Fut9	(Le?Niculescu et al., 2009)
Gnai1	(Le?Niculescu et al., 2009)
Grm1	(Le?Niculescu et al., 2009)
Grm3	(Le?Niculescu et al., 2009)
Gsta2	(Le?Niculescu et al., 2009)
Iqgap2	(Le?Niculescu et al., 2009)
Itgav	(Le?Niculescu et al., 2009)
Kif1A	(Le?Niculescu et al., 2009)
Ndufs2	(Le?Niculescu et al., 2009)
Nfib	(Le?Niculescu et al., 2009)
Nr3c1	(Le?Niculescu et al., 2009)
Pde10a	(Le?Niculescu et al., 2009)
Pftk1	(Le?Niculescu et al., 2009)
Pik3r1	(Le?Niculescu et al., 2009)
Plxna2	(Le?Niculescu et al., 2009)
Ptn	(Le?Niculescu et al., 2009)
Ptprt	(Le?Niculescu et al., 2009)
Rasgrf2	(Le?Niculescu et al., 2009)
Spast	(Le?Niculescu et al., 2009)
Syne1	(Le?Niculescu et al., 2009)
Tnik	(Le?Niculescu et al., 2009)
Trpm3	(Le?Niculescu et al., 2009)
Zdhhc14	(Le?Niculescu et al., 2009)
Adcy1	(Le?Niculescu et al., 2009)
Adcyap1	(Le?Niculescu et al., 2009)
Ank2	(Le?Niculescu et al., 2009)
Chrna7	(Le?Niculescu et al., 2009)
Drd2	(Le?Niculescu et al., 2009)
Dst	(Le?Niculescu et al., 2009)
Elavl2	(Le?Niculescu et al., 2009)
Epha5	(Le?Niculescu et al., 2009)
Gaa	(Le?Niculescu et al., 2009)
Gna12	(Le?Niculescu et al., 2009)
Hmox1	(Le?Niculescu et al., 2009)
Impa2	(Le?Niculescu et al., 2009)
Kcnab1	(Le?Niculescu et al., 2009)
Kcnb1	(Le?Niculescu et al., 2009)
Large	(Le?Niculescu et al., 2009)
Lef1	(Le?Niculescu et al., 2009)
Mdh1	(Le?Niculescu et al., 2009)
Ncam1	(Le?Niculescu et al., 2009)
Nfia	(Le?Niculescu et al., 2009)
Olig2	(Le?Niculescu et al., 2009)
Pard3	(Le?Niculescu et al., 2009)
Pdlim5	(Le?Niculescu et al., 2009)
Ppm1b	(Le?Niculescu et al., 2009)
Ptprk	(Le?Niculescu et al., 2009)
Rxrg	(Le?Niculescu et al., 2009)
Sparc	(Le?Niculescu et al., 2009)
Stk24	(Le?Niculescu et al., 2009)
Tpst2	(Le?Niculescu et al., 2009)
ITIH1	(Scott et al., 2009)
GNL3	(Scott et al., 2009)
NEK4	(Scott et al., 2009)
ITIH3.	(Scott et al., 2009)
MCTP1	(Scott et al., 2009)
NF1A	(Scott et al., 2009)
BDNF	(P Sklar et al., 2002)
DLEU2	(Djurovic et al., 2010)
GUCY1B2	(Djurovic et al., 2010)
PKIA	(Djurovic et al., 2010)
CCL2	(Djurovic et al., 2010)
CNTNAP5	(Djurovic et al., 2010)
DPP10	(Djurovic et al., 2010)
FBN1	(Djurovic et al., 2010)
RBMS3	(Djurovic et al., 2010)
PLD5	(Djurovic et al., 2010)
DDX18	(Djurovic et al., 2010)
DPP10	(Djurovic et al., 2010)
CNTNAP5	(Djurovic et al., 2010)
RCAN2	(Djurovic et al., 2010)
ENPP5	(Djurovic et al., 2010)
ZXDC	(Djurovic et al., 2010)
ZXDC	(Djurovic et al., 2010)
DPP6	(Djurovic et al., 2010)
DPP6	(Djurovic et al., 2010)
PKIA	(Djurovic et al., 2010)
PXMP3	(Djurovic et al., 2010)
SLC14A1	(Djurovic et al., 2010)
PKIA	(Djurovic et al., 2010)
PXMP3	(Djurovic et al., 2010)
PGCP	(Djurovic et al., 2010)
LOC100132987	(Djurovic et al., 2010)
PCDH15	(Djurovic et al., 2010)
PRKRIR	(Djurovic et al., 2010)
SHANK2	(Djurovic et al., 2010)
GRIN2B	(Djurovic et al., 2010)
EMP1	(Djurovic et al., 2010)
LOC729992	(Djurovic et al., 2010)
DLEU2	(Djurovic et al., 2010)
LOC730194	(Djurovic et al., 2010)
LOC728162	(Djurovic et al., 2010)
GUCY1B2	(Djurovic et al., 2010)
LOC729240	(Djurovic et al., 2010)
LOC100128485	(Djurovic et al., 2010)
FBN1	(Djurovic et al., 2010)
SLCO3A1	(Djurovic et al., 2010)
LOC440389	(Djurovic et al., 2010)
MAF	(Djurovic et al., 2010)
CCL2	(Djurovic et al., 2010)
LOC732093	(Djurovic et al., 2010)
NRIP1	(Djurovic et al., 2010)
LOC388813	(Djurovic et al., 2010)
MHC	(Williams et al., 2010)
NRGN	(Williams et al., 2010)
PBRM1	(Williams et al., 2010)
ANK3	(Williams et al., 2010)
ZNF804A	(Williams et al., 2011)
ANK3	(Mühleisen et al., 2014)
ODZ4	(Mühleisen et al., 2014)
ADCY2	(Mühleisen et al., 2014)
MIR2113	(Mühleisen et al., 2014)
TRANK1	(Mühleisen et al., 2014)
MYO5B	(P Sklar et al., 2008)
TSPAN8	(P Sklar et al., 2008)
MYO5B	(P Sklar et al., 2008)
TSPAN8	(P Sklar et al., 2008)
C9orf91	(P Sklar et al., 2008)
C13orf7	(P Sklar et al., 2008)
MLSTD1	(P Sklar et al., 2008)
C9orf91	(P Sklar et al., 2008)
C9orf91	(P Sklar et al., 2008)
CDH7	(P Sklar et al., 2008)
TMEM132E	(P Sklar et al., 2008)
EGFR	(P Sklar et al., 2008)
ATP6V1G1	(P Sklar et al., 2008)
MLSTD1	(P Sklar et al., 2008)
OTC	(P Sklar et al., 2008)
RFTN1	(P Sklar et al., 2008)
DFNB31	(Baum, Hamshere, et al., 2008)
DGKH	(Baum, Hamshere, et al., 2008)
JAM3	(Baum, Hamshere, et al., 2008)
SLC39A3/ZIP3	(Baum, Hamshere, et al., 2008)
CHES1/FOXN3	(Baum, Hamshere, et al., 2008)
STAB1	(Baum, Hamshere, et al., 2008)
SORCS2	(Baum, Hamshere, et al., 2008)
BRE	(Baum, Hamshere, et al., 2008)
VGCNL1	(Baum, Hamshere, et al., 2008)
KCNMB2	(Hattori et al., 2009)
NPHP4	(Hattori et al., 2009)
DEC1	(Hattori et al., 2009)
INTS9	(Hattori et al., 2009)
PCDH15	(Hattori et al., 2009)
PCDH15	(Hattori et al., 2009)
TIAM2	(Hattori et al., 2009)
AUTS2	(Hattori et al., 2009)
IRF8	(Hattori et al., 2009)
SNAP25	(Hattori et al., 2009)
TTC27	(Hattori et al., 2009)
AUTS2	(Hattori et al., 2009)
MBNL1	(Hattori et al., 2009)
ITGB6	(Hattori et al., 2009)
SETD4	(Hattori et al., 2009)
SETD4	(Hattori et al., 2009)
LOC19651	(Hattori et al., 2009)
NUP107	(Hattori et al., 2009)
VEPH1	(Hattori et al., 2009)
CCDC69	(Hattori et al., 2009)
THSD7B	(Hattori et al., 2009)
DYNC1I1	(Hattori et al., 2009)
RIOK1	(Hattori et al., 2009)
TCN1	(Hattori et al., 2009)
GNA12	(Hattori et al., 2009)
IGFBP7	(Hattori et al., 2009)
MYT1L	(Hattori et al., 2009)
IRF2	(Hattori et al., 2009)
PCSK5	(Hattori et al., 2009)
CAGE1	(Hattori et al., 2009)
OLFM3	(Hattori et al., 2009)
EXTL1	(Hattori et al., 2009)
PLXNA2	(Hattori et al., 2009)
CSMD1	(Hattori et al., 2009)
PBRM1	(McMahon et al., 2010)
GLT8D1	(McMahon et al., 2010)
ITIH1	(McMahon et al., 2010)
FABP	(Iwayama et al., 2010)
PALB2	(K. W. Lee, Woon, Teo, & Sim, 2012)
DCTN5	(K. W. Lee, Woon, Teo, & Sim, 2012)
NDUFAB1	(K. W. Lee, Woon, Teo, & Sim, 2012)
JAM3	(K. W. Lee, Woon, Teo, & Sim, 2012)
MYO5B	(K. W. Lee, Woon, Teo, & Sim, 2012)
TSPAN8	(K. W. Lee, Woon, Teo, & Sim, 2012)
CDH7	(K. W. Lee, Woon, Teo, & Sim, 2012)
NCAN	(K. W. Lee, Woon, Teo, & Sim, 2012)
PALB2	(K. W. Lee, Woon, Teo, & Sim, 2012)
NDUFAB1	(K. W. Lee, Woon, Teo, & Sim, 2012)
DCTN5	(K. W. Lee, Woon, Teo, & Sim, 2012)
MYO5B	(K. W. Lee, Woon, Teo, & Sim, 2012)
TSPAN8	(K. W. Lee, Woon, Teo, & Sim, 2012)
ANK3	(K. W. Lee, Woon, Teo, & Sim, 2012)
CACNA1C	(K. W. Lee, Woon, Teo, & Sim, 2012)
DGKH	(K. W. Lee, Woon, Teo, & Sim, 2012)
SLC39A3	(K. W. Lee, Woon, Teo, & Sim, 2012)
JAM3	(K. W. Lee, Woon, Teo, & Sim, 2012)
MYO18B	(K. W. Lee, Woon, Teo, & Sim, 2012)
PLXNA2	(K. W. Lee, Woon, Teo, & Sim, 2012)
ITIH1	(K. W. Lee, Woon, Teo, & Sim, 2012)
NAP5	(K. W. Lee, Woon, Teo, & Sim, 2012)
DPY19L3	(K. W. Lee, Woon, Teo, & Sim, 2012)
NTRK2	(K. W. Lee, Woon, Teo, & Sim, 2012)
PBRM1	(K. W. Lee, Woon, Teo, & Sim, 2012)
DLEU2	(K. W. Lee, Woon, Teo, & Sim, 2012)
GUCY1B2	(K. W. Lee, Woon, Teo, & Sim, 2012)
SP8	(K. W. Lee, Woon, Teo, & Sim, 2012)
ST8SIA2	(K. W. Lee, Woon, Teo, & Sim, 2012)
KCTD12	(K. W. Lee, Woon, Teo, & Sim, 2012)
CACNB2	(K. W. Lee, Woon, Teo, & Sim, 2012)
MBOAT1	(K. W. Lee, Woon, Teo, & Sim, 2012)
FAT1	(K. W. Lee, Woon, Teo, & Sim, 2012)
MAD1L1	(K. W. Lee, Woon, Teo, & Sim, 2012)
SYNE1	(K. W. Lee, Woon, Teo, & Sim, 2012)
ECHDC1	(K. W. Lee, Woon, Teo, & Sim, 2012)
NCAN	(K. W. Lee, Woon, Teo, & Sim, 2012)
GLUR7	(K. W. Lee, Woon, Teo, & Sim, 2012)
CACNG2	(K. W. Lee, Woon, Teo, & Sim, 2012)
AKAP5	(K. W. Lee, Woon, Teo, & Sim, 2012)
GSK3?	(K. W. Lee, Woon, Teo, & Sim, 2012)
SOX5	(K. W. Lee, Woon, Teo, & Sim, 2012)
GRM7	(K. W. Lee, Woon, Teo, & Sim, 2012)
CNTNAP2	(K. W. Lee, Woon, Teo, & Sim, 2012)
COMT	(K. W. Lee, Woon, Teo, & Sim, 2012)
NA	(K. W. Lee, Woon, Teo, & Sim, 2012)
ANTXRL	(K. W. Lee, Woon, Teo, & Sim, 2012)
KIF25	(K. W. Lee, Woon, Teo, & Sim, 2012)
FRMD1	(K. W. Lee, Woon, Teo, & Sim, 2012)
MLLT4	(K. W. Lee, Woon, Teo, & Sim, 2012)
DRD1	(Escamilla & Zavala, 2008)
DRD4	(Escamilla & Zavala, 2008)
DAT1	(Escamilla & Zavala, 2008)
HTTLPR	(Escamilla & Zavala, 2008)
HTR2A	(Escamilla & Zavala, 2008)
BDNF	(Escamilla & Zavala, 2008)
NCAM	(Escamilla & Zavala, 2008)
CSMD1	(Xu et al., 2014)
SYNE1	(Xu et al., 2014)
ADCY2	(Xu et al., 2014)
NCALD	(Xu et al., 2014)
WDR60	(Xu et al., 2014)
SCN7A	(Xu et al., 2014)
SPAG16	(Xu et al., 2014)
NDST3	(Lencz et al., 2013)
ANK3	(Mühleisen et al., 2014)
TRAN1	(Mühleisen et al., 2014)
ADCY2	(Mühleisen et al., 2014)
ODZ4	(Mühleisen et al., 2014)
CACNA1C	(Mühleisen et al., 2014)
MHC	(Mühleisen et al., 2014)
TCF4	(Gurung & Prata, 2015)
NRGN	(Gurung & Prata, 2015)
DGKH	(Gurung & Prata, 2015)
PBRM1	(Gurung & Prata, 2015)
NCAN	(Gurung & Prata, 2015)
ZNF804A	(Gurung & Prata, 2015)
PRSS5	(F. Goes et al., 2012)
SNAP91	(F. Goes et al., 2012)
NUMB	(F. Goes et al., 2012)
ODZ4	(Craddock & Sklar, 2013)
NCAN	(Craddock & Sklar, 2013)
DTNBP1	(Craddock, O'donovan, & Owen, 2006)
PERIOD3	(Nievergelt et al., 2006)
ARNTL	(Nievergelt et al., 2006)
CLOCK	(Soria et al., 2010)
VIP	(Soria et al., 2010)
SLC6A4	(Serretti & Mandelli, 2008)
TPH2	(Serretti & Mandelli, 2008)
DRD4	(Serretti & Mandelli, 2008)
SLC6A3	(Serretti & Mandelli, 2008)
DAOA	(Serretti & Mandelli, 2008)
DTNBP1	(Serretti & Mandelli, 2008)
NRG1	(Serretti & Mandelli, 2008)
DISC1	(Serretti & Mandelli, 2008)
BDNF	(Serretti & Mandelli, 2008)
B3GALTS	(Hamshere et al., 2009)
A2BP1	(Hamshere et al., 2009)
GABRB1	(Hamshere et al., 2009)
AUTS2	(Hamshere et al., 2009)
BSN	(Hamshere et al., 2009)
PTPRG	(Hamshere et al., 2009)
GIRK2	(Hamshere et al., 2009)
CDH12	(Hamshere et al., 2009)
EFNA5	(Wilson et al., 2006)
GLUR7	(Wilson et al., 2006)
CACNG2	(Wilson et al., 2006)
AKAP5	(Wilson et al., 2006)
CMIP	(Malhotra et al., 2011)
PLCG2	(Malhotra et al., 2011)
LINGO2	(Malhotra et al., 2011)
DRD2	(Souery et al., 1996)
DRD3	(Souery et al., 1996)
DAT1	(Souery et al., 1996)
TH	(Souery et al., 1996)
DISC1	(Blackwood et al., 2007)
GRIK4	(Blackwood et al., 2007)
NRG1	(Blackwood et al., 2007)
GRIN1	(Mundo et al., 2003)
GRIN1	(Cherlyn et al., 2010)
GRIN2A	(Cherlyn et al., 2010)
GRIN2B	(Cherlyn et al., 2010)
GRIK3	(Cherlyn et al., 2010)
GRM3	(Cherlyn et al., 2010)
GAD1	(Cherlyn et al., 2010)
GABRB2	(Cherlyn et al., 2010)
NDUFV2	(Washizuka et al., 2003)
ABCA13	(Knight et al., 2009)
DBNDD	(Breen et al., 2006)
IMPA2	(Sj?holt et al., 2004)
DFNB31	(Ollila et al., 2009)
SORCS2	(Ollila et al., 2009)
SCL39A3	(Ollila et al., 2009)
DGKH	(Ollila et al., 2009)
ANKRD23	(Liu et al., 2011)
CNNM3	(Liu et al., 2011)
CNNM4	(Liu et al., 2011)
FER1L5	(Liu et al., 2011)
LMAN2L	(Liu et al., 2011)
SPA17	(Liu et al., 2011)
TBRG1	(Liu et al., 2011)
PANX3	(Liu et al., 2011)
SIAE	(Liu et al., 2011)
C14orf165	(Liu et al., 2011)
C14orf167	(Liu et al., 2011)
DHRS4	(Liu et al., 2011)
SPRED1	(Liu et al., 2011)
ARNT2	(Liu et al., 2011)
COLEC12	(Liu et al., 2011)
THOC1	(Liu et al., 2011)
CNNM4	(Liu et al., 2011)
C15orf53	(Liu et al., 2011)
ZNF385D	(Liu et al., 2011)
FAT4	(Liu et al., 2011)
SYNE1	(Liu et al., 2011)
PCLO	(Liu et al., 2011)
DMTF1	(Liu et al., 2011)
C7orf23	(Liu et al., 2011)
DMTF1	(Liu et al., 2011)
PRSS3	(Liu et al., 2011)
UBE2R2	(Liu et al., 2011)
SNORD121A	(Liu et al., 2011)
SNORD121B	(Liu et al., 2011)
UBAP2	(Liu et al., 2011)
UBE2R2	(Liu et al., 2011)
WDR40A	(Liu et al., 2011)
SVEP1	(Liu et al., 2011)
GARNL3	(Liu et al., 2011)
GARNL3	(Liu et al., 2011)
SLC2A8	(Liu et al., 2011)
ZMIZ1	(Liu et al., 2011)
CACNG5	(Curtis et al., 2011)
CACNA1C	(Curtis et al., 2011)
CACNA1B	(Curtis et al., 2011)
ALDH1L1	(Seifuddin et al., 2013)
DCP2	(Seifuddin et al., 2013)
DZIP1	(Seifuddin et al., 2013)
ETS2	(Seifuddin et al., 2013)
EVI2B	(Seifuddin et al., 2013)
FERMT2	(Seifuddin et al., 2013)
FKBP5	(Seifuddin et al., 2013)
LPIN1	(Seifuddin et al., 2013)
TUFT1	(Seifuddin et al., 2013)
UGT8	(Seifuddin et al., 2013)
WFS1	(Seifuddin et al., 2013)
C1orf110	(Johnson, Drgon, McMahon, & Uhl, 2009)
CDCA1	(Johnson, Drgon, McMahon, & Uhl, 2009)
EDARADD	(Johnson, Drgon, McMahon, & Uhl, 2009)
PLA2R1	(Johnson, Drgon, McMahon, & Uhl, 2009)
B3GALT1	(Johnson, Drgon, McMahon, & Uhl, 2009)
DNAPTP6	(Johnson, Drgon, McMahon, & Uhl, 2009)
SORCS2	(Johnson, Drgon, McMahon, & Uhl, 2009)
LGI2	(Johnson, Drgon, McMahon, & Uhl, 2009)
PALLD	(Johnson, Drgon, McMahon, & Uhl, 2009)
SEMA5A	(Johnson, Drgon, McMahon, & Uhl, 2009)
SLIT3	(Johnson, Drgon, McMahon, & Uhl, 2009)
C6orf85	(Johnson, Drgon, McMahon, & Uhl, 2009)
BMP6	(Johnson, Drgon, McMahon, & Uhl, 2009)
ATXN1	(Johnson, Drgon, McMahon, & Uhl, 2009)
IBRDC2	(Johnson, Drgon, McMahon, & Uhl, 2009)
SLC17A3	(Johnson, Drgon, McMahon, & Uhl, 2009)
PSMB9	(Johnson, Drgon, McMahon, & Uhl, 2009)
COL11A2	(Johnson, Drgon, McMahon, & Uhl, 2009)
C6orf137	(Johnson, Drgon, McMahon, & Uhl, 2009)
MGC33600	(Johnson, Drgon, McMahon, & Uhl, 2009)
ARHGAP18	(Johnson, Drgon, McMahon, & Uhl, 2009)
RGS17	(Johnson, Drgon, McMahon, & Uhl, 2009)
TULP4	(Johnson, Drgon, McMahon, & Uhl, 2009)
COL28A1	(Johnson, Drgon, McMahon, & Uhl, 2009)
EPDR1	(Johnson, Drgon, McMahon, & Uhl, 2009)
GRM3	(Johnson, Drgon, McMahon, & Uhl, 2009)
CSMD1	(Johnson, Drgon, McMahon, & Uhl, 2009)
C8orf72	(Johnson, Drgon, McMahon, & Uhl, 2009)
OLFM1	(Johnson, Drgon, McMahon, & Uhl, 2009)
ANKRD16	(Johnson, Drgon, McMahon, & Uhl, 2009)
FBXO18	(Johnson, Drgon, McMahon, & Uhl, 2009)
IL15RA	(Johnson, Drgon, McMahon, & Uhl, 2009)
FAM107B	(Johnson, Drgon, McMahon, & Uhl, 2009)
GFRA1	(Johnson, Drgon, McMahon, & Uhl, 2009)
PNLIPRP1	(Johnson, Drgon, McMahon, & Uhl, 2009)
C10orf82	(Johnson, Drgon, McMahon, & Uhl, 2009)
TACC2	(Johnson, Drgon, McMahon, & Uhl, 2009)
BTBD16	(Johnson, Drgon, McMahon, & Uhl, 2009)
ADAM12	(Johnson, Drgon, McMahon, & Uhl, 2009)
NAV2	(Johnson, Drgon, McMahon, & Uhl, 2009)
TMEM16C	(Johnson, Drgon, McMahon, & Uhl, 2009)
SLC5A12	(Johnson, Drgon, McMahon, & Uhl, 2009)
FAM118B	(Johnson, Drgon, McMahon, & Uhl, 2009)
KRT3	(Johnson, Drgon, McMahon, & Uhl, 2009)
GRIP1	(Johnson, Drgon, McMahon, & Uhl, 2009)
FARP1	(Johnson, Drgon, McMahon, & Uhl, 2009)
STK24	(Johnson, Drgon, McMahon, & Uhl, 2009)
TPP2	(Johnson, Drgon, McMahon, & Uhl, 2009)
FLJ40176	(Johnson, Drgon, McMahon, & Uhl, 2009)
KCNK10	(Johnson, Drgon, McMahon, & Uhl, 2009)
CHES1	(Johnson, Drgon, McMahon, & Uhl, 2009)
SERPINA11	(Johnson, Drgon, McMahon, & Uhl, 2009)
SERPINA12	(Johnson, Drgon, McMahon, & Uhl, 2009)
THSD4	(Johnson, Drgon, McMahon, & Uhl, 2009)
ADAMTSL3	(Johnson, Drgon, McMahon, & Uhl, 2009)
A2BP1	(Johnson, Drgon, McMahon, & Uhl, 2009)
HS3ST4	(Johnson, Drgon, McMahon, & Uhl, 2009)
CDH13	(Johnson, Drgon, McMahon, & Uhl, 2009)
COX10	(Johnson, Drgon, McMahon, & Uhl, 2009)
KCTD1	(Johnson, Drgon, McMahon, & Uhl, 2009)
ACAA2	(Johnson, Drgon, McMahon, & Uhl, 2009)
SCARNA17	(Johnson, Drgon, McMahon, & Uhl, 2009)
MYO5B	(Johnson, Drgon, McMahon, & Uhl, 2009)
DCC	(Johnson, Drgon, McMahon, & Uhl, 2009)
ZNF236	(Johnson, Drgon, McMahon, & Uhl, 2009)
MBP	(Johnson, Drgon, McMahon, & Uhl, 2009)
HPS4	(Johnson, Drgon, McMahon, & Uhl, 2009)
TFIP11	(Johnson, Drgon, McMahon, & Uhl, 2009)
TPST2	(Johnson, Drgon, McMahon, & Uhl, 2009)
